# Supplementary material for: Differential Serotonin Uptake Mechanisms at the Human Maternal–Fetal Interface
Source: Int J Mol Sci. 2021 Jul 21;22(15):7807. doi: 10.3390/ijms22157807 (PMC8346107; doi:10.3390/ijms22157807)
Supplement: Supplementary file 1 [file ijms-22-07807-s001.zip]

Archive with 1 entries (1 files):
- ijms-1273248-supplementary.pdf
